# Supplementary material for: A novel deletion in KRT75L4 mediates the frizzle trait in a Chinese indigenous chicken
Source: Genet Sel Evol. 2018 Dec 20;50:68. doi: 10.1186/s12711-018-0441-7 (PMC6302451; doi:10.1186/s12711-018-0441-7)
Supplement: Supplementary file 1 — Additional file 1: Table S1. Pedigree and phenotypes of the GWAS population. Description: Columns A and B = sire and dam IDs, respectively; column C = sample IDs; column D = phenotype of the samples. [file 12711_2018_441_MOESM1_ESM.xlsx]

## Sheet: Sheet1
F1 sire	F1 dam	ID	phenotype
K16	K04	401	frizzle
		402	frizzle
		404	normal
		406	frizzle
		408	normal
		409	frizzle
	K07	701	normal
		703	frizzle
		705	normal
	A5	3207	frizzle
		3209	frizzle
		1	normal
	A6	3301	normal
		3302	normal
		3303	frizzle
		3304	normal
		3305	frizzle
		3	frizzle
K18	K09	901	normal
		903	normal
		904	frizzle
		911	frizzle
	A13	3402	normal
		3403	frizzle
		3404	normal
	A16	3601	frizzle
		3603	normal
		3604	frizzle
	K11	1101	normal
		1107	normal
		1108	frizzle
		1113	normal
	K12	1201	normal
		1202	frizzle
		1208	normal
		1209	normal
		1210	normal
		1212	frizzle
		1213	frizzle
		1214	frizzle
H04	B12	3701	normal
		3702	frizzle
		3704	normal
	B14	3802	normal
		3804	normal
		26	frizzle
H06	B20	3902	frizzle
		3904	normal
		3908	normal
		3909	frizzle
H08	B24	4101	normal
		4102	frizzle
		4104	normal
		4106	frizzle
		4107	frizzle
		4108	normal
		4110	frizzle
