# Supplementary material for: A novel deletion in KRT75L4 mediates the frizzle trait in a Chinese indigenous chicken
Source: Genet Sel Evol. 2018 Dec 20;50:68. doi: 10.1186/s12711-018-0441-7 (PMC6302451; doi:10.1186/s12711-018-0441-7)
Supplement: Supplementary file 2 — Additional file 2: Table S2. Sequence of the primers used to screen all the exons of the five candidate genes. [file 12711_2018_441_MOESM2_ESM.xlsx]

## Sheet: Sheet1
Gene	Primer ID	start	end	forward（5'-3'）	reverse（5'-3'）
KRT75L2	A1	1229027	1229675	CATCCATCCCAAGCAGCAC	TCCCTCCTCCTAGCCCAGA
	A2	1229876	1230345	AGAGGAGAAAGAAGGGAGAA	GAGCACTGGGCAGACATT
	A3	1230422	1230823	GGGGACTCATCTGGCTTGT	ATCCCTGTGGGCACCTGTC
	A4	1231393	1231887	CAATACTGCCTTTGTAGAGC	CAGTCCCTGTGAACACCT
	A5	1231955	1232556	GACCCGAAGTGCTCTGTG	TGTTCTGCTGCTGTTTGC
KRT75L4	B1	1293045	1293797	TCCTTCACTTTCTTCCACCAC	TCCCTCCTTTGTCCCACA
	B2	1294928	1295602	TGCCTTTGCCCAAGATAA	AAGCGTCCTGGTTGTAGC
	B2-1	1294835	1295165	TGATGCCCTTAGCACTCA	CAACGCTCCTCATTCTCC
	B3	1295960	1296278	CTGGCGTGGGCTATTTAA	CCTTGGGTCACCTCTATG
	B4	1296134	1296744	CGCAGGTATGAAGATGAGA	TGGATGCAAGTTTGAGGG
	B5	1297195	1297721	TTCCCTCCAGACCCTTTA	GCACTCAGATGGGACCTT
	B6	1297463	1298073	AAACCCTCCATCAACAAA	GGTAGAGCCAAACCAACT
	B7	1298116	1298815	CATCCTTTCCCTTCATCC	CATCCCTGTCTGTCTGTCTTA
	B8	1298440	1299055	GGACATTGAGATTGCGACTT	GGGTGCTTGGTGGGCTTA
	B9	1299033	1299780	GTAGGTAAGCCCACCAAGC	AGGCAGCAGACTGAAATG
	B10	1305271	1305873	CTACTGGATAGGCTAACATAG	CATTACAGGGAGGTTCAT
	B11	1305778	1306358	ACATCTAGCCTGAGATATTCA	CCTCCTTCAACTCCCTTC
	B12	1306607	1307312	CCCATTCCTGAGACTGAC	CTACCTGGTTCCTCGTGT
	B13	1306762	1307457	AACTTCCTCCGAGCCCTCT	TGCCAGCCTGGTTTGATG
	B14	1307774	1308270	AAAGCAGCAGTCAGGATT	ATATGGAACAGTTGGGTAAA
	B15	1308393	1309058	CAACATTCTGGCTGTCTTT	AACTGATTCTTGCTGCTTTC
KRT5	C1	1313481	1314066	TTCCTGTTCTTTGCGTTTC	ATTTGTTGTTGAGGGTCTTG
	C2	1314307	1314915	TCCTCCGTGGGTTGTTAA	TTGCTGCTGCGTGTTCAT
	C3	1316385	1316975	GCTACCCAAACCCTCTTC	GCATTGCGATTTCTAACA
	C4	1317161	1317816	TGTGCCAGTGGAGATAGAG	CTTGCTTAGCCCAGAGTT
	C5	1317669	1318165	CTCACAGAGGTCCTGGTAGA	AAGCAGCAATCACAGCATAT
	C6	1318152	1318739	TGTGATTGCTGCTTTCTTG	TTCCTTTGTGCTCCAGAT
	C7	1318726	1319902	GGAGCACAAAGGAACATAAA	TAGAGGAGGGCTGGTGTCG
KRT6A	D1	1326075	1326821	TTCTTTCCCTCCCACTCC	AAGCAGCAAATGAGAACCTC
	D2	1327420	1327899	CAAGGAAATGGCAATCAA	TGGAGGACTCACCTGGAC
	D3	1328136	1329100	TATGAGTAACGGCCAGAA	CATGAAGACAGCAGCACA
	D4	1329420	1330411	CCCAATCCAACCATCCTA	CATTCTATCACCCAACCTC
	D5	1330392	1330959	GGAGGTTGGGTGATAGAA	GGACATCGGGTTTAGGTG
KRT75	E1	1334942	1335548	GCACTCCTCCTCATCCTC	CAGTTTGCCTTGCTTTGT
	E2	1335487	1336168	TGAGATTTCTTGGCTGTG	GCTTTCTGCCTCTGAGTTT
	E3	1337348	1337820	TGGTCTGATGAAGAGGAGGGA	ACAGTCGTGATGCGTGGC
	E4	1337801	1338356	TAGCCACGCATCACGACT	CAGAGGCACCCACAAACA
