# Supplementary material for: A novel deletion in KRT75L4 mediates the frizzle trait in a Chinese indigenous chicken
Source: Genet Sel Evol. 2018 Dec 20;50:68. doi: 10.1186/s12711-018-0441-7 (PMC6302451; doi:10.1186/s12711-018-0441-7)
Supplement: Supplementary file 4 — Additional file 4: Table S4. Summary of the differentially expressed genes detected between KRC and HX. Column A = Ensembl IDs of differentially expressed genes; columns B and C = average RPKM of HX and KRC groups, respectively; column D = fold-change both groups; column E = significance P-value.; columns F, G and H = chromosome number and positions of the DEG; column I = gene names. [file 12711_2018_441_MOESM4_ESM.xlsx]

## Sheet: Sheet2
ID	HX	KRC	foldchange	P-value	chromosome	start	end	name
ENSGALG00000000295	41.8618	84.8691	2.02737	0.0321583	26	867137	875006	-
ENSGALG00000000407	24.7314	58.8427	2.37927	0.00843038	28	539410	544254	-
ENSGALG00000000466	28.2225	58.8401	2.08487	0.0237748	23	5153094	5156520	LCK
ENSGALG00000001696	13.1607	31.1709	2.36848	0.0230603	9	1187161	1202062	SAG
ENSGALG00000001912	0.60726	8.38648	13.8104	0.0214109	23	3621009	3642966	-
ENSGALG00000002263	58.5699	22.9399	0.391667	0.00402436	9	2544469	2562883	KLHL6
ENSGALG00000002397	221.317	72.0906	0.325735	0.0188918	19	4836675	4867667	PSPH
ENSGALG00000002800	3.19814	13.5179	4.22681	0.0298367	9	10271683	10289497	GRK7
ENSGALG00000003196	15.2978	1.52447	0.0996526	0.00174781	6	9290894	9300707	ANG
ENSGALG00000004436	135.779	62.7376	0.462058	0.0108907	14	3893138	3903616	-
ENSGALG00000004646	90.4249	43.3958	0.47991	0.00751775	21	5662601	5666431	-
ENSGALG00000004955	11.4906	30.5281	2.65678	0.0228929	12	4706223	4797078	-
ENSGALG00000005821	78.6256	167.092	2.12516	0.00169526	Z	7676383	7770624	FAM219A
ENSGALG00000005972	6.52089	24.7457	3.79483	0.00775799	12	9572853	9601410	KBTBD12
ENSGALG00000006306	18.8297	65.2521	3.46538	0.0464187	12	10692795	10718732	UROC1
ENSGALG00000006374	9.78314	35.169	3.59486	0.00322593	15	8285250	8296169	TBX6
ENSGALG00000006512	21153.8	10183.9	0.481421	4.91509e-05	24	3073404	3080079	HSPA8
ENSGALG00000006746	15.0031	59.4168	3.9603	0.000907524	24	4086793	4089630	-
ENSGALG00000006779	124.036	56.13	0.452531	0.0219149	24	4260088	4263570	PDZD3
ENSGALG00000007282	42.9884	199.021	4.62964	0.0464966	4	10960845	10962293	CNGA2
ENSGALG00000007311	51.6571	150.657	2.91648	1.44819e-05	4	10991217	10993742	CLDN2
ENSGALG00000007744	4.83766	15.5509	3.21455	0.0495752	20	12201193	12217115	CASS4
ENSGALG00000007955	29.7716	12.0288	0.404035	0.0320779	18	10736501	10743739	SLC16A5
ENSGALG00000008100	18.2943	45.8168	2.50443	0.0398473	5	22862958	22872154	RAPSN
ENSGALG00000008589	49.8487	115.358	2.31416	0.000926699	7	12620689	12621741	GPR1
ENSGALG00000008635	0	4.64363	∞	0.032329	1	20345887	20349591	-
ENSGALG00000009431	29.6664	84.9738	2.86431	0.0359993	5	27987462	28003889	PLEKHD1
ENSGALG00000009859	41.0634	17.7965	0.433392	0.0330973	1	33794056	33841926	TBC1D30
ENSGALG00000010032	29.0816	65.991	2.26917	0.00834495	3	27391199	27432650	-
ENSGALG00000010139	24.4656	6.39646	0.261447	0.0342586	5	37394623	37395903	SSTR1
ENSGALG00000010323	23.0045	102.082	4.43746	7.74194e-07	5	38322143	38331207	-
ENSGALG00000010926	13.7384	35.2339	2.56462	0.029991	4	45974555	45977750	SPP1
ENSGALG00000011214	8702.58	3653.93	0.419867	1.23532e-06	1	195208570	195215425	SERPINH1
ENSGALG00000011970	38.5228	11.6346	0.302018	0.00355094	1	49788795	49792401	CHADL
ENSGALG00000012702	1263.38	2847.97	2.25425	0.0297136	2	61265832	61471268	JARID2
ENSGALG00000014681	7.0974	20.7841	2.92841	0.0356198	Z	57130825	57158645	PCSK1
ENSGALG00000014736	57.8076	20.6095	0.356519	0.00358038	1	77862437	77876315	-
ENSGALG00000015577	148.37	311.357	2.09852	0.0143518	Z	64097573	64101313	FAM151B
ENSGALG00000015733	234.851	106.546	0.453674	0.000727177	3	75724956	75772576	-
ENSGALG00000016228	4.23688	16.8681	3.98126	0.0412757	1	111996403	112002409	NYX
ENSGALG00000016387	177.626	61.9323	0.348667	3.61514e-05	3	94019770	94067081	TRAPPC12
ENSGALG00000016722	2.16587	24.3147	11.2263	6.79724e-05	1	130147538	130152551	-
ENSGALG00000016964	5.45887	18.6985	3.42534	0.0260371	1	166655214	166707862	EPSTI1
ENSGALG00000017039	0.688178	7.34981	10.6801	0.0301932	1	171263063	171269210	STOML3
ENSGALG00000017077	216.218	61.7604	0.285639	3.65085e-07	1	175014605	175036647	HSPH1
ENSGALG00000021139	10.3765	0.691614	0.0666523	0.00781243	15	7973416	7978033	IGLL1
ENSGALG00000023843	54.3953	118.089	2.17094	0.00251456	4	3476861	3485146	FRMD7
ENSGALG00000026167	112.317	231.477	2.06092	0.00225313	18	2023339	2072419	PIK3R5
ENSGALG00000026631	134.004	55.5351	0.41443	0.00971245	2	32709871	32712313	HOXA10
ENSGALG00000027887	54.5773	118.309	2.16773	0.00844119	Z	10372696	10387368	-
ENSGALG00000028928	48.2338	12.487	0.258886	0.0412792	11	1094450	1100820	LCAT
ENSGALG00000029145	42.2137	15.7351	0.372749	0.00908674	1	137385524	137404222	DCUN1D2
ENSGALG00000029356	5.82704	18.2828	3.13759	0.0433191	KQ759595.1	6	15964	-
ENSGALG00000029606	43.9174	8.13623	0.185262	0.000197305	18	588354	611030	MYH1E
ENSGALG00000030368	17.5036	52.5039	2.99961	0.0339104	AADN04000838.1	9984	13692	-
ENSGALG00000030416	18.3016	57.9549	3.16666	0.000932257	33	1074080	1075791	-
ENSGALG00000030530	78.6483	34.9687	0.444621	0.0466594	4	43676569	43677709	HAND2
ENSGALG00000031186	24.1222	56.6734	2.34943	0.00724443	1	49551210	49586894	MEI1
ENSGALG00000031440	1770.91	774.167	0.437158	8.72269e-06	23	2765388	2809440	PTPRU
ENSGALG00000032402	101.156	38.926	0.384812	0.0171076	11	8447323	8462618	VSTM2B
ENSGALG00000032525	313.238	121.799	0.38884	0.000253106	21	619583	621437	-
ENSGALG00000032715	0	23.8491	∞	1.1303e-06	AADN04006653.1	6221	7110	-
ENSGALG00000033212	21113.3	8805.45	0.417056	2.74823e-06	5	49561504	49571912	HSP90AA1
ENSGALG00000033229	193.82	71.897	0.370947	0.000148576	21	622372	624677	-
ENSGALG00000033587	0	4.42487	∞	0.0455592	1	48193459	48195214	-
ENSGALG00000033764	0.60726	7.4972	12.3459	0.029731	AADN04009981.1	3652	7027	-
ENSGALG00000033769	179.25	83.7396	0.467165	0.00148297	1	38032888	38034822	-
ENSGALG00000033800	11.3167	2.16695	0.191484	0.0328595	AADN04000640.1	76691	114376	-
ENSGALG00000034527	22.439	48.9068	2.17955	0.0161508	AADN04002392.1	12200	14727	-
ENSGALG00000034907	180.365	404.127	2.24061	7.93678e-05	27	3818138	3820558	HOXB5
ENSGALG00000035028	556.401	242.102	0.435121	4.2366e-05	33	1574289	1575343	-
ENSGALG00000035219	1936.22	4.2418	0.00219076	0.0186199	4	51168578	51181602	ALB
ENSGALG00000035387	27.5594	57.8398	2.09874	0.0276625	21	2138530	2144280	TMEM240
ENSGALG00000035810	52.5572	115.18	2.19151	0.00194056	AADN04000640.1	17419	121214	-
ENSGALG00000036036	6.70314	21.7275	3.24139	0.0238408	AADN04011183.1	11	2117	-
ENSGALG00000036119	90.704	9.52291	0.104989	0.0269233	AADN04004278.1	5212	7947	-
ENSGALG00000036850	877.752	358.925	0.408914	5.19392e-06	10	3677007	3682220	DNAJA4
ENSGALG00000037367	11.9425	65.9503	5.52231	1.60937e-06	24	4099018	4099750	-
ENSGALG00000037737	122.911	331.99	2.70106	0.00184761	20	1482976	1497996	-
ENSGALG00000038166	104.306	40.7464	0.390645	0.000953779	AADN04001678.1	26	23353	-
ENSGALG00000038207	224.219	106.743	0.476065	0.00899583	AADN04006404.1	1462	8378	-
ENSGALG00000038590	88.5937	27.5137	0.31056	0.00151423	AADN04006105.1	2186	8743	-
ENSGALG00000038624	51.6154	23.2323	0.450105	0.0199118	12	3136301	3137602	-
ENSGALG00000038748	1124.11	181.163	0.161161	7.14764e-10	23	2399479	2404284	-
ENSGALG00000039764	45.2282	15.3959	0.340404	0.0488659	1	76230134	76257737	-
ENSGALG00000040034	49.8669	130.896	2.62491	0.0040014	AADN04008609.1	4689	8106	-
ENSGALG00000040101	109.986	40.6762	0.369831	0.00811637	16	245790	373139	-
ENSGALG00000040627	8.63739	22.1934	2.56945	0.039145	11	573912	577320	ADGRG3
ENSGALG00000041207	14.5577	2.75916	0.189533	0.0249087	28	797152	798272	-
ENSGALG00000041400	18.0032	5.78086	0.321102	0.0462612	21	5268007	5271545	-
ENSGALG00000042329	16.2601	0.275186	0.016924	0.0174052	AADN04002972.1	7538	12462	-
ENSGALG00000042374	108.967	51.6909	0.474372	0.0107599	7	15615079	15738071	PDE11A
ENSGALG00000042427	59.3762	146.491	2.46717	0.000192514	4	50061940	50067610	-
ENSGALG00000043423	0.688178	43.8751	63.7554	0.000306071	AADN04009553.1	4773	9215	-
